# Supplementary material for: Sustainable Development of Magnetic Chitosan Core–Shell Network for the Removal of Organic Dyes from Aqueous Solutions
Source: Materials (Basel). 2021 Dec 13;14(24):7701. doi: 10.3390/ma14247701 (PMC8706649; doi:10.3390/ma14247701)
Supplement: Supplementary file 1 [file materials-14-07701-s001.zip]

Archive with 1 entries (1 files):
- materials-1503021-supplementary.pdf
